# Supplementary material for: Genome-Wide Identification and Expression Analysis of the Fructose 1,6-Bisphosphate Aldolase (FBA) Gene Family Members in Seashore Paspalum in Response to Cadmium Stress
Source: Curr Issues Mol Biol. 2026 May 28;48(6):563. doi: 10.3390/cimb48060563 (PMC13298269; doi:10.3390/cimb48060563)
Supplement: Supplementary file 1 [file cimb-48-00563-s001.zip]

Archive with 8 entries (8 files):
- Model S1. Raw models of eight PvFBA proteins generated by AlphaFold2..zip
- Table S1.Primers used in this study.xlsx
- Table S2. FBA amino acid sequences of Paspalum vaginatum, Zea mays, and Oryza sativa.xlsx
- Table S3. Annotation of cis-acting regulatory elements in the promoters of PvFBA genes.xlsx
- Table S4. Prediction of secondary structure of PvFBA proteins.xlsx
- Table S5. Predicted Local Distance Difference Test (pLDDT) scores for the PvFBAs protein structures generated using AphaFold2 .xlsx
- Figure S1. The melting curves of PvU2AF, PvFBA5, and PvFBA6 by RT-qPCR.pdf
- Figure S2. Predicted tertiary structures of PvFBA proteins..pdf
