# Supplementary material for: Genome-Wide Identification and Expression Analysis of the Fructose 1,6-Bisphosphate Aldolase (FBA) Gene Family Members in Seashore Paspalum in Response to Cadmium Stress
Source: Curr Issues Mol Biol. 2026 May 28;48(6):563. doi: 10.3390/cimb48060563 (PMC13298269; doi:10.3390/cimb48060563)
Supplement: Supplementary file 1 [file cimb-48-00563-s001.zip › Table S1.Primers used in this study.xlsx]

## Sheet: Sheet1
Table S1 Primers used in this study
Gene ID	Primer Name	Primer Sequence (5'-3')	Annealing temperature (℃)	Amplicon Length (bp)
PvU2AF	PvU2AF-RT-F	AGGAGCCCAGTCAGGGAAA	60	190
	PvU2AF-RT-R	CACGCAGAATAGCAACTCAAAT	54.4
PvFBA5	PvFBA5-RT-F	CTCCGAGAGCTTGTACGTCA	62	248
	PvFBA5-RT-R	ACTCACACACGCTACACTCA	60
PvFBA6	PvFBA6-RT-F	GGTCCCTGTCCTTCTCCTTC	64	219
	PvFBA6-RT-R	GCACCCAACGACAGGTAGAT	62
