# Supplementary material for: Genome-Wide Identification and Expression Analysis of the Fructose 1,6-Bisphosphate Aldolase (FBA) Gene Family Members in Seashore Paspalum in Response to Cadmium Stress
Source: Curr Issues Mol Biol. 2026 May 28;48(6):563. doi: 10.3390/cimb48060563 (PMC13298269; doi:10.3390/cimb48060563)
Supplement: Supplementary file 1 [file cimb-48-00563-s001.zip › Table S2. FBA amino acid sequences of Paspalum vaginatum, Zea mays, and Oryza sativa.xlsx]

## Sheet: Sheet1
Gene name	Gene ID	Species	Amino acid sequences
PvFBA1	Pavag08G041800.1.p	Paspalum vaginatum	MASAAALLKSSFLPKKSEWGGATRQLSKPLTVSMVVRASAYADELVKTAKTIASPGRGILAMDESNATCGKRLASIGLENTEANRQAYRTLLVTAPGLGQYISGAILFEETLYQSAVDGRKMVDVLAEQGIVPGIKVDKGLVPLAGSNGESWCQGLDGLASREAAYYQQGARFAKWRTVVSIPNGPSELAVKEAAWGLARYAAVSQDNGLVPIVEPEILLDGEHGIERTFEVAQKVWAETFYAMAENNVMFEGILLKPSMVTPGAECKDRATPEQVAEYTLRLLHRRIPPAVPGIMFLSGGQSEVEATQNLNAMNQGPNPWHVSFSYARALQNTCLKTWGGQPENVKAAQDALLLRAKANSLAQLGKYTSDGEAAGAKEGMFVKNYSY
PvFBA2	Pavag05G075100.1.p	Paspalum vaginatum	MVSATVLKSSFLPKKAEWGATRAAPKPAMVSMVVRASAYADELVQTAKTIASPGRGILAMDESNATCGKRLASIGLENTEANRQAYRTLLVSAPGLGQYISGAILFEETLYQSTVDGKKIVDVLVEQGIVPGIKVDKGLVPLAGSNHESWCQGLDGLASREAAYYQAGARFAKWRTVVSIPNGPSELAVKEAAWGLARYAAISQDNGLVPIVEPEILLDGEHGIERTFEVAQKVWAQTFYYMAENNVMFEGILLKPSMVTPGAECKDRATPEQVAEYTLKLLHRRIPPAVPGIMFLSGGQSEVEATQNLNAMNQSPNPWHVSFSYARALQNTCLKTWGGRPENVKAAQDALLLRAKANSLAQLGKYTSDGEAAEAKEGMFVKNYSY
PvFBA3	PavagK331800.1.p	Paspalum vaginatum	MVSATVLKSSFLPKKAEWGATRAAPKPAMVSMVVRASAYADELVQTAKTIASPGRGILAMDESNATCGKRLASIGLENTEANRQAYRTLLVSAPGLGQYISGAILFEETLYQSTVDGKKIVDVLVEQGIVPGIKVDKAESNSVPLSLFSIISGPWCQGLDGLASREAAYYQAGARFAKWRTVVSIPNGPSELAVKEAAWGLARYAAISQDNGLVPIVEPEILLDGEHGIERTFEVAQKVWAQTFYYMAENNVMFEGILLKPSMVTPGAECKDRATPEQSPNPWHVSFSYARALQNTCLKTQRMCHYRLRWKNTLQVYYPMRKPRENLNDNRVFFYPSRHAISVGQIKSTGSTETHGLYLLSGCFRPYQQPDALLLRAKANSLAQLGKYSSNGEAAEAKE…
PvFBA4	Pavag03G086200.1.p	Paspalum vaginatum	MAMATAKLSSPATSLLAGGRTRRSAPARRATVIRAAAGSYSDELVSTAKSVASPGRGILAIDESNATCGKRLSSIGLDNTEANRQAYRQLLLTTAGLGEYISGAILFEETLYQSTTDGKKFVDCLKDQNIMPGIKVDKGLVPLPGSNNESWCQGLDGLASRCAEYYKQGARFAKWRTVVSIPCGPSALAVKEAAWGLARYAAIAQDNGLVPIVEPEILLDGDHGIERTLEVAEKVWSEVFFYLAQNNVLFEGILLKPSMVTPGAEHKQKASPEAIAKHTLTMLRRRVPPAVPGIMFLSGGQSEVEATLNLNAMNQSPNPWHVSFSYARALQNSVLKTWQGRPENVEAAQKALLVRAKANSLAQLGRYTGEGESDEAKKGMFQKGYTY
PvFBA5	Pavag10G188000.1.p	Paspalum vaginatum	MSAFMGKYTDELIKTAKYLSTPGKGILASDESTGTIGKRLASINLENVESNRQALRELLFTAPGVFDCLSGVILFEETLYQKSSDGTPFVELLTAGGVVPGIKLDKGTVEIAGTNGETTTQGLDSLGARCAKYYEAGARFAKWRAVLKIGPAGEPSELAVKQNAEGLARYALICQENGLVPIVEPEILTDGGHDINTCAAVTERVLAAVYKSLNDHKVLLEGTLLKSNMVTPGSDSPKVGAEVIAEYTVAALRRTVPPAVPGVVFLSGGQSEEEATQNLNAMNKLEVLKPWTLSFSFGRALQQSTLKKWLGKAENVAAAQATFLVRCKANSEAALGKYAGSGAGDAAASESLYVKGYKY
PvFBA6	Pavag03G372400.1.p	Paspalum vaginatum	MSTYCGAYCGAYCGKYKDELIKNAAYIGTPGKGILAADESTGTIGKRLSSINVENVEENRRALRELLFCCPGALQYLSGVILFEETLYQKTKDGKPFVDVLKEGGVLPGIKVDKGTIELVGTDKETTTQGHDDLGKRCAKYYEAGARFAKWRAVLKIGPNEPSQLAIDLNAQGLARYAIICQENGLVPIVEPEILVDGPHDIERCAYVTEKVLAACYKALNEHHVLLEGTLLKPNMVTPGSDSKKVTPEVIAEYTVRALQRTVPAAVPAIVFLSGGQSEEEATLNLNAMNKLNTKKPWSLSFSFGRALQASTLKAWGGKVENVEKARAAFLTRCKANSEATLGTYKGDSSADTESLHVKDYKY
PvFBA7	Pavag03G372200.1.p	Paspalum vaginatum	MSTYCGAYCGAYCGKYKDELIKNAAYIGTPGKGILAADESTGTIGKRLSSINVENVEENRRALRELLFCCPGALQYLSGVILFEETLYQKTKDGKPFVDVLKEGGVLPGIKVDKGTIELVGTDKETTTQGHDDLGKRCAKYYEAGARFAKWRAVLKIGPNEPSQLAIDLNAQGLARYAIICQENGLVPIVEPEILVDGPHDIERCAYVTEKVLAACYKALNEHHVLLEGSLLKPNMVTPGSDSKKVTPEVIAEYTVHALQRTVPAAVPAIVFLSGGQSEEEATLNLNAMNKLNTKKPWSLSFSFGRALQASTLKAWGGKVENVEKARAAFLTRCKANSEATLGTYKGDSSADTESLHVKDYKY
PvFBA8	Pavag10G109200.1.p	Paspalum vaginatum	MSVAFVGADDLSFKLAASFLRSGARVRCFVPEADRPASAALKQVDLDGLLRCGSPVEAAQDAALVIVLSDADVADDLFFGADGIAKGLCTGSIVLIQSTLLPSQLEKLGQKLADEKKDVFLLDGYIFSGLSDELKQQIVVVASGRQDVTERARQFFHGLDKTVYFAEGEFCTSSKIRVVNDLLEGIHFFASIEAMYLGVRAGIHPSIIYDIISNAAGSSRIFVELVPKLMSEDPLLIYFLNSAKKNASHVMDMAKSVTFPLPLLGVAYQQLIHGCSAVIRGASSSPLKVWEAAFGVNIVDAASQQIYDASKLADQLVMESKAAKRIGFIGLGAMGFGMASHLLKSGFNVVAYDVYKPTMARFADLGGSTKSSPEEVAKDVEILIIMVANEFQADSVLYG…
ZmFBA1	GRMZM2G046284_P01	Zea mays	MASATVLKSSFLPKKSEWGATRQAAAPRPPTVSMVVRASAYADELVKTAKTIASPGRGILAMDESNATCGKRLASIGLENTEANRQAYRTLLVTAPGLGQYISGAILFEETLYQSAVDGRKIVDILAEQGIVPGIKVDKGLVPLAGSNNESWCQGLDGLASREAAYYQQGARFAKWRTVVSIPNGPSELAVKEAAWGLARYAAISQDNGLVPIVEPEILLDGEHGIERTFEVAQKVWAETFYAMAENNVMFEGILLKPSMVTPGAEAKDRATPEQVAAYTLKLLHRRIPPSVPGIMFLSGGQSEVEATQNLNAMNQGPNPWHVSFSYARALQNTCLKTWGGQPDKVKAAQDALLLRAKANSLAQLGKYTSDGEAAEAKEGMFVKNYSY
ZmFBA2	GRMZM2G155253_P02	Zea mays	MASAATTLLKSSFLPKKAEWGSKHQLVAAHPRPATVVVSMVARASAYADELVQTAKTIASPGRGILAMDESNATCGKRLDSIGLENTEANRQAYRTLLVSAPGLGQYISGAILFEETLYQSTVDGKKIVDVLSEQGIVPGIKVDKGLVPLAGSNNESWCQGLDGLASREAAYYQAGARFAKWRTVVSIPNGPSQLAVKEAAWGLARYAAISQENGLVPIVEPEILLDGEHGIERTFEVAQKVWAETFFYMAENSVMFEGILLKPSMVTPGAECEEKATPEQVAEYTLRLLRTRIPPAVPGIMFLSGGQSEVEATQNLNAMNQSPNPWHVSFSYARALQNTCLKTWGGRPENVKAAQDALLLRAKANSLAQLGKYTGDGEAAAAKEGMFVKNYSY
ZmFBA3	GRMZM2G069195_P01	Zea mays	MAMATAKLSSPATSLLAGGRARRSAPARRATVIRAAAGSYSDELVSTAKSVASPGRGILAIDESNATCGKRLSSIGLDNTEPNRQAYRQLLLTTAGLGEYISGAILFEETLYQSTTDGRKFVDCLKDQNIMPGIKVDKGLVPLPGSNNESWCQGLDGLASRCAEYYKQGARFAKWRTVVSIPCGPSALAAKEAAWGLARYAAIAQDNGLVPIVEPEILLDGDHGIERTLEVAEKVWSEVFFYLAQNNVLFEGILLKPSMVTPGADHKEKASPEAIAKYTLTMLRRRVPPAVPGIMFLSGGQSEVEATLNLNAMNQSPNPWHVSFSYARALQNSVLKTWQGRPENVEAAQKALLVRAKANSLAQLGRYTGEGESDEAKKGMFQKGYTY
ZmFBA4	GRMZM2G089365_P01	Zea mays	MAMATAKLNSPATSLVAGGLTRRSAPARCTTVIRAAAGSYSDELISTAKSVASPGRGILAIDESNATCGKRLSSIGLDNTEVNRQAYRQLLLTTAGLGEYISGAILFEETLYQSTTDGKKFVDCLKDQNIMPGIKVDKGLVPLPGSNNESWCQGLDGLASRCAEYYKQGARFAKWRTVVSIPCGPSALAVKEAAWGLARYAAIAQDNGLVPIVEPEILLDGDHGIEGALEVAEKVWSEVFFYLAENNVLFEGILLKPSMVTPGAEHKEKASPEAIAKYTLTMLRRRVPPAVPGIMFLSGGQSEVEATLNLNAMNQSLNPWHVSFSYVRALQNSVLKTWQGRPENVEAAQKALLVRAKANSLAQLGRYTGEGESDDAKKGMFQKGYTY
ZmFBA5	GRMZM2G345493_P01	Zea mays	MSAFVGKYTDELIKTAKCLATPGKGILASDESTGTIGKRLSSINLENVESNRQALRELLFTAPGVFDYLSGVILFEETLYQKTSDGKPFVDVLIAGGVVPGIKVDKGTVEIAGTDGETTTQGLDSLGARCAKYYEAGARFAKWRAVLKVGPAGQGQPSELAVRQNVEGLARYALICQENGLVPIVEPEILTDGGHDIGTCAAATERVLAALYKSLSDHKVLLEATLLKTNMVTPGSDSPKACRRLDRRSFLSDHAYNISSINSWTQDFSGLRGGDSGVHGGGAAAHRAAGGARGGVPVGRAERGGGDAEPGRDEQAGGAQALDAVLLLRPRAAAEHPQEVGRQEGERRRRAGHLRHPLQGQLRGRAGQVRRLRRRGRRRLREPVRQGVQVLKPPLLTVP…
ZmFBA6	GRMZM2G057823_P01	Zea mays	MSAYCGKYKDELIKNAAYIGTPGKGILAADESTGTIGKRLSSINVENVEENRRALRELLFCCPGALQYISGVILFEETLYQKTKDGKPFVDVLKEGGVLPGIKVDKGTIEVVGTDKETTTQGHDDLGKRCAKYYEAGARFAKWRAVLKIGPNEPSQLAIDLNAQGLARYAIICQENGLVPIVEPEILVDGPHDIDRCAYVTETVLAACYKALNEHHVLLEGTLLKPNMVTPGSDSKKVTPEVIAEYTVRTLQRTVPAAVPAVVFLSGGQSEEEATRNLNAMNKLSTKKPWSLSFSFGRALQASTLKAWAGKVENLEKARAAFLARCKANSEATLGTYKGDAAADTESLHVKDYKY
ZmFBA7	Zm00001eb085480_P001	Zea mays	MKSVASPGRGILAIDESNATCGKRLSSIGLDNTEVNRQAYRQLLLTTAGLGEYISGAILFEETLYKSTTDGKKFVDCLKDQNIMPGIKVDKGLVPLPGSNNESWCQGLDGLASRCAEYYKQGARFAKWSVHTSLIHVSTNLICASFLKLL
ZmFBA8	GRMZM2G066024_P01	Zea mays	MSAYCGKYADELIKNAAYIGTPGKGILAADESTGTIGKRLSSINVENVEENRRALRELLFCCPGALQYISGVILFEETLYQKTKDGKPFVDVLKEGGVLPGIKVDKGTIEVVGTDKETTTQGHDDLGKRCAKYYEAGARFAKWRAVLKIGPNEPSQLAIDLNAQGLARYAIICQENGLVPIVEPEILVDGPHDIDRCAYVTETVLAACYKALNEHHVLLEGTLLKPNMVTPGSDSKKVTPEVIAQYTVRTLQRTVPAAVPAVVFLSGGQSEEEATLNLNAMNKLSTKKPWALSFSFGRALQASTLKAWAGKVENVEKARAAFLARCKANSEATLGTYKGDAAADTESLHVKDYKY
ZmFBA9	Zm00001eb188850_P001	Zea mays	MKSVASPGRGILAIDESNATCGKRLSSIGLDNTEVNRQAYRQLLLTTVGLGEYISGAILFEETLYKSTTDGKKFVDCLKDQNIMSGIKVDKGLVPLPGSNNESWCQGLDGLASSCYDYRLSTAGLMSFVRMVCQC
ZmFBA10	Zm00001eb280650_P001	Zea mays	MSLTAAPVAFIGLDELSVELAASFLRSGACVRSFTPEAERSPSAALAELNGLLQCASPVEAARDAALVVVLSDAGGVDELFFGVEGIAKGLCAGSIVLIHSTLLPSQLEKLEQELTDQKKDVFLLDGYIFTGLSDELKQQIIIVASGRQDIAEKASKFFHGLYKTIYFAEGEFCTSRKIRMVNDLLEGIHFVASIEAMYLGVRAGIHPTIIYDIISNAAGSSRIFVELVPKLLSEDPLLIDFLKSTRKKASHVMDMSKSVTFPLPLLGVAYQQLVHGSSAVTGDGSASPLKVWEASFGVNIVDAAGEQIYDASKLADQLVAESKAAKRIGFIGLGAMGFGMASHLLKSGFCVVAYDVYKPTMARFADLGGSTKGSPEEIAKDVEILIIMVANESQADSV…
OsFBA1	LOC_Os11g07020	Oryza sativa	MASATLLKSSFLPKKSEWGATRQAAAPKPVTVSMVVRAGAYDDELVKTAKTIASPGRGILAMDESNATCGKRLASIGLENTEANRQAYRTLLVTAPGLGQYISGAILFEETLYQSTVDGKKIVDILTEQKIVPGIKVDKGLVPLAGSNNESWCQGLDGLASREAAYYQQGARFAKWRTVVSIPNGPSELAVKEAAWGLARYAAISQDNGLVPIVEPEILLDGEHGIDRTFEVAQKVWAETFFYMAENNVMFEGILLKPSMVTPGAECKDRATPEQVSDYTLKLLHRRIPPAVPGIMFLSGGQSEVEATQNLNAMNQGPNPWHVSFSYARALQNTCLKTWGGQPENVKAAQDALLLRAKANSLAQLGKYTSDGEAAEAKEGMFVKNYVY
OsFBA2	LOC_Os01g02880	Oryza sativa	MAMLTAKLTSPPAATTWLPGGGRRSAPPRRATVIRAAAVSYADELVSTAKSVASPGRGILAIDESNATCGKRLASIGLDNTEVNRQAYRQLLLTTAGLGEYISGAILFEETLYQSTTDGKKFVDCLKDQNIMPGIKVDKGLVPLPGSNNESWCQGLDGLASRCAEYYKQGARFAKWRTVVSIPCGPSALAVKEAAWGLARYAAIAQDNGLVPIVEPEILLDGDHAIERTLEVAEKVWSEVFFYLAQNNVLFEGILLKPSMVTPGAEHKQKATPEAIAKHTLTMLRRRVPPAVPGIMFLSGGQSEVEATLNLNAMNQEPNPWHVSFSYARALQNSVLKTWQGRPENVEAAQKALLVRAKANSLAQLGRYTGEGESDEAKKGMFQKGYTY
OsFBA3	LOC_Os06g40640	Oryza sativa	MKLLILLQYVFCKQILICLEFDYYWSHMYCVLCKYGGADELIKTAKYIATPGKGILAADESTGTIGKRLASINVENVEPNRQALRELLFTTPGAFQYLSGVILFEETLYQSTAAGTPFVDVLKAGGVVPGIKVDKGTVDIAGTNGETTTQGLDSLGARCAKYYEAGARFAKWRAVLKIGAAGEPSELAVKQNAEGLARYALICQENGLVPIVEPEILTDGAHDIKTCAAVTERVLAAVYKSLNDHKVLLEGTLLKPNMVTPGSDSPKVGAEVIGEYTVAALRRTVPPAVPGIVFLSGGQSEEEASQNLNAMNKLEVLKPWTLTFSFGRALQQSTIKKWGGKKENVAAAQAAFLARCKANSEATLGKYGGAAGDAATSESLYVKGYTY
OsFBA4	LOC_Os01g67860	Oryza sativa	MSAYCGKYKDELIKNAAYIGTPGKGILAADESTGTIGKRFASINVENVEENRRSLRELLFTTPGALQHLSGVILFEETLYQKTKDGKPFVDVLKEGGVLPGIKVDKGTVEVAGTNKETTTQGHDDLGKRCAKYYEAGARFAKWRAVLKIGPNEPSQLSIDLNAQGLARYAIICQENGLVPIVEPEILVDGSHDIERCAYVTEKVLAACYKALNEHHVLLEGSLLKPNMVTPGSESKKVSPQLIAEYTVRALQRTVPAAVPAIVFLSGGQSEEEATVNLNAMNKLSTKKPWALSFSFGRALQQSTLKAWGGKTENVVKAQKAFITRCKANSEATLGTYQGDAVLGEGASESLHVKDYKY
OsFBA5	LOC_Os10g08022	Oryza sativa	MSAYCGKYKDELIKNAAYIGTPGKGILAADESTGTIGKRFASINVENVEDNRRAFRELLFCTPGALQYISGVILFDETLYQKTKDGKPFVDVLKEAGALPGIKVDKGTIEVAGTDKETTTQGHDDLGKQCAKYYEAGARFAKWRAVLKIGPNQPSQLAIDLNAQGLACYAIICQENGLVPIVEPEILVDGPHDIDRCAYVSEVVLAACYKALNEHHVLLEGTLLKPNMVTPGSDAKKVAPEVIAEYTVRTLQRTVPPAVPAIVFLSGGQSEEEATLNLNAMNKLSAKKPWSLSFSFGRALQQSTLKAWAGKTENVEKARAAFLVRCKANSEATLGTYKGDAVLGEGAAESLHVKDYKY
OsFBA6	LOC_Os05g33380	Oryza sativa	MSAYCGKYKDELIKNAAYIGTPGKGILAADESTGTIGKRFASINVENVEENRRSLRELLFCTPGALQYLSGVILFEETLYQKTKDGKPFVDVLKEGGVLPGIKVDKGTIEVAGTEKETTTQGHDDLGKRCAKYYEAGARFAKWRAVLKIGPNEPSQLAIDLNAQGLARYAIICQENGLVPIVEPEILVDGPHDIDRCAYVSEVVLAACYKALNEHHVLLEGTLLKPNMVTPGSDAKKVSPEVIAEYTVRTLQRTVPAAVPAIVFLSGGQSEEEATLNLNAMNKLSTKKPWSLSFSFGRALQQSTLKAWSGKAENIEKARAAFLTRCKANSEATLGTYKGDAVLGEGASESLHVKDYKY
OsFBA7	LOC_Os08g02700	Oryza sativa	MSAYCGKYKDELIRNAAYIGTPGKGILAADESTGTIGKRLASIGVENVEENRRALRELLFTAPGALDCLSGVILFEETLYQSTRDGTPFVDVLAAAGVLAGIKVDKGTVELAGTDRETTTQGHDGLGERCRRYYAAGARFAKWRAVLSIGRASSRPSQLAVDANAQGLARYAIICQENGLVPIVEPEILVDGEHGIEACAEVTERVLAACYKALSDHHVLLEGTLLKPNMVTPGSDAARAPPEVVAEHTVRALLRTVPPAVPAIVFLSGGQSEEEATRNLNAMNQVASRGKKPWSLTFSFGRALQQSTLKAWAGKAENVGKAQAALLARCRANSQATLGAYAGDAAAGEGVSENLHVKDYKY
OsFBA8	LOC_Os09g02540	Oryza sativa	MGGENCRGGGERRRSGGRRRAGGGNAAIRILVAATVAAFFFASFRTPPGGGGGRGEEEEGSRATRRKVQTGTERRRRTASTSDAATPRLWVRSTEGSDSQRCRHARESAEVAAAALLPSLVLVATGRPSSPCSPQPASKPSQLANTNAQGVARYTIICQENGLVPIVGPEILVDGEHGIEVCTEVTERVLAACYKVLSDHVLLEGTTLSISDTTKIATVFVCDLC
AtFBA1	AT2G21330	Arabidopsis thaliana	MASSTATMLKASPVKSDWVKGQSLLLRQPSSVSAIRSHVAPSALTVRAASAYADELVKTAKTIASPGHGIMAMDESNATCGKRLASIGLENTEANRQAYRTLLVSAPGLGQYISGAILFEETLYQSTTDGKKMVDVLVEQNIVPGIKVDKGLVPLVGSYDESWCQGLDGLASRTAAYYQQGARFAKWRTVVSIPNGPSALAVKEAAWGLARYAAISQDSGLVPIVEPEIMLDGEHGIDRTYDVAEKVWAEVFFYLAQNNVMFEGILLKPSMVTPGAEATDRATPEQVASYTLKLLRNRIPPAVPGIMFLSGGQSELEATLNLNAMNQAPNPWHVSFSYARALQNTCLKTWGGKEENVKAAQDILLARAKANSLAQLGKYTGEGESEEAKEGMFVKGYTY
AtFBA2	AT4G38970	Arabidopsis thaliana	MASTSLLKASPVLDKSEWVKGQSVLFRQPSSASVVLRNRATSLTVRAASSYADELVKTAKTIASPGRGILAMDESNATCGKRLDSIGLENTEANRQAFRTLLVSAPGLGQYVSGAILFEETLYQSTTEGKKMVDVLVEQNIVPGIKVDKGLVPLVGSNNESWCQGLDGLSSRTAAYYQQGARFAKWRTVVSIPNGPSALAVKEAAWGLARYAAISQDSGLVPIVEPEILLDGEHDIDRTYDVAEKVWAEVFFYLAQNNVMFEGILLKPSMVTPGAESKDRATPEQVAAYTLKLLRNRVPPAVPGIMFLSGGQSEVEATLNLNAMNQAPNPWHVSFSYARALQNTCLKTWGGRPENVNAAQTTLLARAKANSLAQLGKYTGEGESEEAKEGMFVKGYTY
AtFBA3	AT2G01140	Arabidopsis thaliana	MASASFVKPNTLSSPWIGQRSFAHTSASSSPPPRVSFAIRAGAYSDELVKTAKSIASPGRGILAIDESNATCGKRLASIGLDNTEDNRQAYRQLLLTTPGLGDYISGSILFEETLYQSTKDGKTFVDCLRDANIVPGIKVDKGLSPLAGSNEESWCQGLDGLASRSAEYYKQGARFAKWRTVVSVPCGPSALAVKEAAWGLARYAAISQDNGLVPIVEPEILLDGDHPIERTLEVAEKVWSEVFFYLAQNNVMFEGILLKPSMVTPGAEHKNKASPETVADFTLTMLKRRVPPAVPGIMFLSGGQSEAEATLNLNAMNQSPNPWHVSFSYARALQNSVLRTWQGKPEKIEASQKALLVRAKANSLAQLGKYSAEGENEDAKKGMFVKGYTY
AtFBA4	AT5G03690	Arabidopsis thaliana	MSCFKSKFAGKSYFRRTFHSSIIQFHPQLSILIWHRRYSIIRTYELIANAAYIGTPGKGILAADESTGTIGKRFVSINVENVESNRRALRELLFTTPGALQYISGIILFEETLYQKTASGKLFVDVMKEAGVLPGIKVDKGTVELAGTNGETTTTGLDGLGDRCKKYYEAGARFAKWRAVLKIGNNEPSELAIHENAYGLARYAVICQENGLVPIVEPEILVDGSHDIEKCAYVTERVLAACYKALSDHHVILEGTLLKPNMVTPGSDSGSKVKPEVIAKHTVRALQRTVPAAVPAVVFLSGGQSEEEATVNLNAINQLKGKKPWSLTFSYGRALQQSTLKAWGGKEENVDKAQKAFLARAKANSEATLGGYKGDAQLGEGASESLHVKDYKY
AtFBA5	AT4G26530	Arabidopsis thaliana	MSAFVGKYADELIKTAKYIATPGKGILAADESTGTIGKRFASINVENIESNRQALRELLFTSPGTFPCLSGVILFEETLYQKTTDGKPFVELLMENGVIPGIKVDKGVVDLAGTNGETTTQGLDSLGARCQEYYKAGARFAKWRAVLKIGATEPSELSIQENAKGLARYAIICQENGLVPIVEPEVLTDGSHDIKKCAAVTETVLAAVYKALNDHHVLLEGTLLKPNMVTPGSDSPKVAPEVIAEYTVTALRRTVPPAVPGIVFLSGGQSEEEATLNLNAMNKLDVLKPWTLTFSFGRALQQSTLKAWAGKTENVAKAQATFLTRCKGNSDATLGKYTGGASGDSAASESLYEEGYKY
AtFBA6	AT2G36460	Arabidopsis thaliana	MSSFTSKFADELIANAAYIGTPGKGILAADESTGTIGKRLASINVENVESNRRALRELLFTTPGALPCLSGVILFEETLYQKSSDGTPFVDMLKSAGVLPGIKVDKGTVELAGTNGETTTQGLDGLGDRCKKYYEAGARFAKWRAVLKIGVNEPSQLAIHENAYGLARYAVICQENGLVPIVEPEILVDGSHDIQKCAAVTERVLAACYKALSDHHVLLEGTLLKPNMVTPGSESAKVAPEVIAEHTVRALQRTVPAAVPAIVFLSGGQSEEEATRNLNAMNQLKTKKPWSLSFSFGRALQQSTLKTWGGKEENVKKAQEAFLVRCKANSEATLGAYKGDAKLGEGAAESLHVKDYKY
AtFBA7	AT4G26520	Arabidopsis thaliana	MSAFVSKYEDELIKTAKYIATPGRGILAADESTETIGKRFAGINVENTESNRQAYRELLFTSPGSYPCLSGVILFEETLYQKTSDGKPFVDLLMENGVIPGIKVDKGLVDLAGTNGETTTQGLDSLGARCQQYYEAGARFAKWRAFFKIGATEPSVLSIQEDARVLARYAIICQENGLVPIVEPEVLTGGSHDIKKCAAVTETVLAAVFKALNYHHVLLEGTLLKPNMVTPGSDSPKVAPELIAEYTVTALRRTVPPAIPGIVFLSGIQREEQATLNLNAMNKLDVLKPWTLTFSFGGALQQSAIKAWAGKPENVAKAQAKFLTRCKANKDATLGKYTGWASGDSAAFENLVVIGYRY
AtFBA8	AT3G52930	Arabidopsis thaliana	MSAFTSKFADELIANAAYIGTPGKGILAADESTGTIGKRLASINVENVETNRRNLRELLFTAPGALPCLSGVILFEETLYQKSSDGKLFVDILKEGGVLPGIKVDKGTVELAGTDGETTTQGLDGLGDRCKKYYEAGARFAKWRAVLKIGENEPSEHSIHENAYGLARYAVICQENGLVPIVEPEILVDGSHDIQKCAAVTERVLAACYKALSDHHVLLEGTLLKPNMVTPGSDSPKVSPEVIAEHTVRALQRTVPAAVPAIVFLSGGQSEEEATRNLNAMNQLKTKKPWSLSFSFGRALQQSTLKTWAGKEENVKAAQEALYVRCKANSEATLGTYKGDAKLGDGAAESLHVKDYKY
StFBA1	Soltu.DM.01G050210.1	Solanum tuberosum	MASASLLKSSPVLDKSEFLKGQSLRQPSVSVVRCHPTNATSLTVRAASSYADELIKTAKTVASPGRGILAMDESNATCGKRLASIGLENTEANRQAYRTLLVSAPGLGQYISGAILFEETLYQSTVDGRKIVDVLIEQNIVPGIKVDKGLVPLAGSNDESWCQGLDGLASRSAAYYQQGARFAKWRTVVSIPNGPSALAVKEAAWGLARYAAISQDNGLVPIVEPEILLDGEHGIDRTFEVAQKVWAEVFFYLAENNVMFEGILLKPSMVTPGAECKDRATPQQVADYTLNLLKRRIPPAVPGIMFLSGGQSEVEATLNLNAMNQAPNPWHVSFSYARALQNTCLKTWGGQPENVKAAQDTLLVRAKANSLAQLGKYTGEGESDEAKQGMFVKGYVY
StFBA2	Soltu.DM.02G006160.1	Solanum tuberosum	MASASLLKTSPVINKTDFIKGQALRQPSVSVSVVRSHPSGLTVRASSYADELIKTAKTVASPGRGILAMDESNATCGKRLDSIGLENTEANRQAYRTLLVSAPGLGNYISGAILFEETLYQSTVDGKKIVDVLLEQNIVPGIKVDKGLVPLVGSNNESWCQGLDGLASRSAAYYQQGARFAKWRTVVSIPNGPSALAVKEAAWGLARYAAISQDNGLVPIVEPEILLDGEHNIDRTFEVAQQVWAEVFFYLAENNVMFEGILLKPSMVTPGAECKERATPEQVADYTLKLLQRRIPPAVPGIMFLSGGQSEVEATLNLNAMNQSPNPWHVSFSYARALQNTCLKTWGGRPENVQAAQEALLTRASANSLAQLGKYTGEGESEEAKKGMFVKGYVY
StFBA3	Soltu.DM.02G024280.1	Solanum tuberosum	MASASLLKISPVLDKTEFVKGQSLRLPSVSVRCHPASPSALTVRASSYADELVKTAKTIASPGRGILAMDESNATCGKRLASIGMENTEANRQAFRTLLVSVPGLGEYISGAILFEETLYQSTVEGKKMVDVLVEQNIVPGIKVDKGLVPLAGSNNESWCQGLDGLASRSAAYYQQGARFAKWRTVVSIPNGPSALAVKEAAWGLARYAAISQDNGLVPIVEPEILLDGEHNIDRTFEVAKQVWAEVFFYLAQNNVMFEGILLKPSMVTPGAECKEKATPQQVADYTLSLLRQRIPPAVPGIMAIFVWWTI
StFBA4	Soltu.DM.03G033020.1	Solanum tuberosum	MATGSVVGFVGLDDISLELATSLLRSGYSLQAFEAGSPLVDKFLKLGGKVCANPTEARKGVAALVILLSHADQINDLILGDKGVLNGLSKDTVIIFHSNVLPSQIQKLELALRDCYGTNFIVDIYVSKAVSEVLNDKTMIISSGSSESIARAQPILSAMCAKLYTFEGELGAGSKAKMVIELLEGIHSVASVEAIGLGAQAGIHPWILYDIISNAAGNSWVFKNSLPQLLRGNQTKHLFLNLFIQNLGNVLDMAKSHKFLVPLLTVAHQQLIAGSSHPQQQKDDDSTLLKVWESLLGVNLADAVNSKSYNPEELASQITSQSDTVKRIGFIGLGAMGFGMATHLLKSNFCVLGYDVYPPSLSRFADAGGLTGSTPAEVSQDVDVLVVMVTNELQAESVL…
StFBA5	Soltu.DM.05G004320.1	Solanum tuberosum	MASSSLVKLNASSSSWIGQQSFNQRSGSSCRLPVSNRRVSVVRAAGSYTDELIKTAKTIASPGRGILAIDESNATAGKRLASIGLDNTEANRQAYRQLLLTTPGLGDYISGSILFEETLFQSTTDGKKFVDVLRDQNIVPGIKVDKGLVPLPGSNNESWCQGLDGLASRSAEYYKQGARFAKWRTVVSIPCGPSALAVKEAAWGLARYAAISQDNGLVPIVEPEILLDGDHPIEQTLEVAERVWAEVFYYLAENNVVFEGILLKPSMVTPGAEHKEKATPDTIAKYTLTMLKRRVPPAVPGIMFLSGGQSEVEATLNLHAMNQSPNPWHVSFSYARALQNTVLKTWQGRPENVDAAQRALLIRAKANSLAQLGKYSAEGESEEAKKGMFVKGYTY
StFBA6	Soltu.DM.07G027740.1	Solanum tuberosum	MSAFVGKYAEELMKNAKYIATPGKGILAADESTGTIGKRLSSINVENIEANRQALRELLFTSPNALPYLSGVILFEETLYQNTCDGKPFVELLQENNVVPGIKVDKGTVELAGTNGETTTQGLDSLGARCAQYYKAGARFAKWRAVLKIGATEPSELSIQQNAQGLARYAIICQENGLVPIVEPEILTDGNHDIKKCAAATETVLAAVYKALNDQHVLLEGTLLKPNMVTPGSDSPKVAAEVIAEYTVTALRRTVPPAVPGIVFLSGGQSEEEATLNLNAMNKLEVLKPWTLSFSFGRALQQSTLKTWGGEKENVGKAQEAFLTRCKANSDATLGKYTGGSGSGAASESLFVKGYKY
StFBA7	Soltu.DM.09G004030.1	Solanum tuberosum	MSCYKGKYADELIKNAAYIGTPGKGILAADESTGTIGKRLSSINVENVESNRRALRELLFCTPGCLQYLSGVILFEETLYQKTAAGKPFVEVMKEAGVLPGIKVDKGTVELPGTDGETTTQGLDGLAERCQKYYEAGARFAKWRAVLKIGANEPSQLAINDNANGLARYAIICQQNGLVPIVEPEILVDGAHDIQKCADVTERVLAACYKALNDHHVLLEGTLLKPNMVTPGSESPKVAPEVIAEYTIRALQRTMPPAVPAVVFLSGGQSEEQATVNLNAMNKLQTKKPWSLSFSFGRALQQSTLKAWGGKEENVQKAQAAFLTRCKANSDATLGKYAGASNLSEGASESLHVKDYKY
StFBA8	Soltu.DM.10G016600.1	Solanum tuberosum	MTSTSLLKSSPVDDKSEFVKGQSLRQSSASVSTATLYPPLLSQFVQLLPMLMSLLRLLVWFPLLVQMMSHGAKVSMALPRALLLTTNKELTLPNVSIPNRPSALAVKEAAWGLARYAAISQDSSLVPIVEPQILLDGDHGIDRTFEVAQKVWAEVFVYLVAEDNVMFEGILLKRSMVTPGAECKDRATPEQVADYTLKLLQRRIPPAVPGIMFLSGGQSEVEATFNLNAMNHSPTPWHMSFSYARALQNTCLKTWRGLPENVKAAQDKLLIRAKANSLAQLGKYTEEGLDKLITDDQLVIENSIAQYGNLVYPDRRTVHLHLAYAKVLHAVTKYVSNEPCAC
StFBA9	Soltu.DM.10G024820.1	Solanum tuberosum	MSCYKGKYADELIKNAAYIATPGKGILAADESTGTIGKRLSSINVENVESNRRALRELLFCAPGALQYLSGIILFEETLYQKTAAGKPFVDVMKEGGVLPGIKVDKGTVELPGTNGETTTQGLDGLAERCQKYYAAGARFAKWRAVLKIGANEPSQLAINDNANGLARYAIICQQNGLVPIVEPEILVDGSHDIKKCADVTERVLAACYKALNDHHVLLEGTLLKPNMVTPGSDAPKVAPEVIAEYTVRALQRTMPAAVPAVVFLSGGQSEEEATRNLNAMNKLQTKKPWTLSFSFGRALQQSTLKAWSGKEENIGKAQAALLTRCKANSEATLGKYAGSSNLGDGASESLHVKDYKY
TaFBA1	AA0674090	Triticum aestivum	MAMVTAKLSSPATARLAPVRSAQPARRASLVRVRASGGSYADELVSTAKTVASPGRGILAIDESSATCGKRLASIGLDNTEVNRQAYRQLLLTTAGLGEYISGAILFEETLYQSTTDGKTFVDVLKDQNIMPGIKVDKGLVPLPGSNNESWCQGLDGLASRCAEYYKQGARFAKWRTVVSIPCGPTALAVKEAAWGLARYAAIAQDNGLVPIVEPEILLDGDHGIERTLEVAEKVWSEVFFYLAENNVLFEGILLKPSMVTPGAEHKEKASPEAIAKNTLTMLRRRVPPAVPGIMFLSGGQSELEATMNLNAMNQSANPWHVSFSYARALQNSVLKTWEGQPENIEAAQKALLVRAKANSLAQLGSYTGEGESDEAKKGMFQKGYTY
TaFBA2	AA0736640	Triticum aestivum	MHKTAVVLPPPASHQPSLFLAVASKRRTHRPIEPMAMVTAKLSSPAAARLAPSAGSARRASRVRVRASGGSYADELVSTAKTVASPGRGILAIDESSATCGKRLASIGLDNTEVNRQAYRQLLLTTAGLGEYISGAILFEETLYQSTTDGKTFVDVLKDQNIMPGIKVDKGLVPLPGSNNESWCQGLDGLASRCAEYYKQGARFAKWRTVVSIPCGPTALAVKEAAWGLARYAAIAQDNGLVPIVEPEILLDGDHGIERTLEVAEKVWSEVFFYLAENNVLFEGILLKPSMVTPGAEHKEKASPEAIAKNTLTMLRRRVPPAVPGIMFLSGGQSELEATMNLNAMNQSANPWHVSFSYARALQNSVLKTWQGQPENIEAAQKALLVRAKANSLAQLGSY…
TaFBA3	AA0929470	Triticum aestivum	MAMVTAKLSSPAAARLAPVRSAQPARRASLVRVRASGGSYADELVSTAKTVASPGRGILAIDESSATCGKRLASIGLDNTEVNRQAYRQLLLTTAGLGEYISGAILFEETLYQSTTDGKTFVDVLKDQNIMPGIKVDKGLVPLPGSNNESWCQGLDGLASRCAEYYKQGARFAKWRTVVSIPCGPTALAVKEAAWGLARYAAIAQDNGLVPIVEPEILLDGDHGIERTLEVAEKVWSEVFFYLAENNVLFEGILLKPSMVTPGAEHKEKASPEAIAKNTLTMLRRRVPPAVPGIMFLSGGQSELEATMNLNAMNQSANPWHVSFSYARALQNSVLKTWQGQPENIEAAQKALLVRAKANSLAQLGSYTGEGESDEAKKGMFQKGYTY
TaFBA4	AA0975400	Triticum aestivum	MASATLLKSSFLPKKAEWGTTRQAAAPKPVTVSMVVRASAYADELVKTAKTIASPGRGILAMDESNATCGKRLASIGLENTEANRQAYRTLLVTPPGLGNYISGAILFEETLYQSTVDGKKIVDILVEQGIVPGIKVDKGLVPLVGSNDESWCQGLDGLASREAAYYQQGARFAKWRTVVSIPNGPSELAVKEAAWGLARYAAISQDNGLVPIVEPEIMLDGEHGIERTFEVAQKVWAETFYYMAQNNVMFEGILLKPSMVTPGAECKDRATPEEVASYTLKLLQRRIPPSVPGIMFLSGGQSEVEATLNLNAMNQAPNPWHVSFSYARALQNTCLKTWGGRPENVAAAQEALLLRAKANSLAQLGKYTSDGEAAEASENMFVKNYSY
TaFBA5	AA1084770	Triticum aestivum	MASAALLKSSFLPKKAEWGATRQAAAAKPVTVSMVVRASAYADELVKTAKTIASPGRGILAMDESNATCGKRLASIGLENTEANRQAYRTLLVTPPGLGNYISGAILFEETLYQSTVDGKKIVDILVEQGIVPGIKVDKGLVPLVGSNDESWCQGLDGLASREAAYYQQGARFAKWRTVVSIPNGPSELAVKEAAWGLARYAAISQDNGLVPIVEPEIMLDGEHGIERTFEVAQKVWAETFYYMAQNNVMFEGILLKPSMVTPGAECKDRATPEEVASYTLKLLQRRIPPSVPGIMFLSGGQSEVEATLNLNAMNQAPNPWHVSFSYARALQNTCLKTWGGRPENVAAAQEALLLRAKANSLAQLGKYTSDGEAAAAKENMFVKNYSY
TaFBA6	AA1171030	Triticum aestivum	MASATLLKSSFLPKKAEWGATRQAAAPKPMTVSMVVRASAYADELVKTAKTIASPGRGILAMDESNATCGKRLASIGLENTEANRQAYRTLLVTPPGLGNYISGAILFEETLYQSTVDGKKIVDILVEQGIVPGIKVDKGLVPLVGSNDESWCQGLDGLASREAAYYQQGARFAKWRTVVSIPNGPSELAVKEAAWGLARYAAISQDNGLVPIVEPEIMLDGEHGIERTFEVAQKVWAETFYYMAQNNVMFEGILLKPSMVTPGAECKDRATPEEVASYTLKLLQRRIPPSVPGIMFLSGGQSEVEATLNLNAMNQAPNPWHVSFSYARALQNTCLKTWGGRPENVAAAQEALLLRAKANSLAQLGKYTSDGEAAEASENMFVKNYSY
TaFBA7	AA1259600	Triticum aestivum	MASATLLKSSFLPKKAEWGVARQVAAPRVSMVVRAGAYDDELVKTAKTIASPGRGILAMDESNATCGKRLDSIGLENTEANRQAFRTLLVSVPGLGNHISGAILFEETLYQSTVDGKKIVDILVEQGIVPGIKVDKGLVPLTGSNDESWCQGLDGLASREAAYYQQGARFAKWRTVVSIPNGPSELAVKEAAWGLARYAAISQDNGLVPIVEPEILLDGEHGIERTFEVAQKVWAETFYQMAQNNVMFEGILLKPSMVTPGAECKDRATPEQVADYTLKLLSRRVPPAVPGIMFLSGGQSEVEATLNLNAMNQGPNPWHVSFSYARALLLRAKANSLAQLGKYTSDGEAAEAKEGMFVKNYSY
TaFBA8	AA1375670	Triticum aestivum	MASATLLKSSFLPKKAEWGVARQVAAPRVSMVVRAGAYDDELVKTAKTIASPGRGILAMDESNATCGKRLDSIGLENTEANRQAFRTLLVSVPGLGNHISGAILFEETLYQSTVDGKKIVDILVEQGVVPGIKVDKGLVPLTGSNDESWCQGLDGLASREAAYYQQGARFAKWRTVVSIPNGPSELAVKEAAWGLARYAAISQDNGLVPIVEPEILLDGEHGIERTFEVAQKVWAETFYQMAQNNVMFEGILLKPSMVTPGAECKDRATPEQVADYTLKLLSRRVPPAVPGIMFLSGGQSEVEATLNLNAMNQGPNPWHVSFSYARALQNTCLKTWGGRPENVKAAQEALLLRAKANSLAQLGKYTSDGEAAEAKEGMFVKNYSY
TaFBA9	AA1478070	Triticum aestivum	MASATLLKSSFLPKKAEWGVARQVAAPRVSMVVRAGAYDDELVKTAKTIASPGRGILAMDESNATCGKRLDSIGLENTEANRQAFRTLLVSVPGLGNHISGAILFEETLYQSTVDGKKIVDILVEQGIVPGIKVDKGLVPLTGSNDESWCQGLDGLASREAAYYQQGARFAKWRTVVSIPNGPSELAVKEAAWGLARYAAISQDNGLVPIVEPEILLDGEHGIERTFEVAQKVWAETFYQMAQNNVMFEGILLKPSMVTPGAECKDRATPEQVADYTLKLLSRRVPPAVPGIMFLSGGQSEVEATLNLNAMNQGPNPWHVSFSYARALQNTCLKTWGGRPENVKAAQEALLLRAKANSLAQLGKYTSDGEAAEAKEGMFVKNYSY
TaFBA10	AA0660330	Triticum aestivum	MSAYCGKYKDELIKNAAYIGTPGKGILAADESTGTIGKRFASINVENVEDNRRALRELLFCTPGALQYLSGVILFEETLYQSTKGGKPFVDILKAGNVLPGIKVDKGTIELAGTNGETTTQGFDDLGKRCAKYYEAGARFAKWRAVLKIGATEPSQLSIDQNAQGLARYAIICQENGLVPIVEPEILVDGPHDIDRCAYVTEIVLAACYKALNDQHVLLEGTLLKPNMVTPGSDAKKVAPEVIAEYTVRTLQRTVPAAVPAIVFLSGGQSEEEATLNLNAMNKLQTKKPWNLSFSFGRALQQSTLKAWSGKTENEEKARTAFLVRCKANSEATLGTYKGDATLGEGASESLHVKDYKY
TaFBA11	AA0655990	Triticum aestivum	MSAYCGKYKDELIKNAAYIGTPGKGILAADESTGTIGKRFASINVENVEDNRRALRELLFCTPGALQYLSGVILFEETLYQSTKGGKPFVDILKEGNVLPGIKVDKGTVELAGTNGETTTQGFDDLGKRCAKYYEAGARFAKWRAVLKIGPTEPSQLSIDQNAQGLARYAIICQENGLVPIVEPEILVDGPHDIDRCAYVTEMVLAACYKALNDQHVLLEGTLLKPNMVTPGSDAKKVAPEVIAEYTVRTLQRTVPAAVPAIVFLSGGQSEEEATLNLNAMNKLETKKPWNLSFSFGRALQQSTLKAWAGKVENEEKARKAFLVRCKANSEATLGTYKGDATLGEGASESLHVKDYKY
TaFBA12	AA0745810	Triticum aestivum	MSAYCGKYKDELIKNAAYIGTPGKGILAADESTGTIGKRFASINVENVEDNRRALRELLFCTPGALQYLSGVILFEETLYQSTKGGKPFVDILKAGNVLPGIKVDKGTIELAGTNGETTTQGFDDLGKRCAKYYEAGARFAKWRAVLKIGATEPSQLSIDQNAQGLARYAIICQENGLVPIVEPEILVDGPHDIDRCAYVTEIVLAACYKALNDQHVLLEGTLLKPNMVTPGSDSKKVAPEVIAEYTVRTLQRTVPAAVPAIVFLSGGQSEEEATLNLNAMNKLQTKKPWNLSFSFGRALQQSTLKAWSGKTENEEKARAAFLVRCKANSEATLGTYKGDATLAEGASESLHVKDYKY
TaFBA13	AA0764590	Triticum aestivum	MSAYCGKYKDELIKNAAYIGTPGKGILAADESTGTIGKRFASINVENVEDNRRALRELLFCTPGALQYLSGVILFEETLYQSTKGGKPFVDILKEGNVLPGIKVDKGTVELAGTNGETTTQGFDDLGKRCAKYYEAGARFAKWRAVLKIGLTEPSQLSIDQNAQGLARYAIICQENGLVPIVEPEILVDGPHDIDRCAYVTEMVLAACYKALNDQHVLLEGTLLKPNMVTPGSDAKKVAPEVIAEYTVRTLQRTVPAAVPAIVFLSGGQSEEEATLNLNAMNKLQTKKPWNLSFSFGRALQQSTLKAWAGKAENEEKARKAFLVRCKANSEATLGTYKGDATLGEGASESLHVKDYKY
TaFBA14	AA0884060	Triticum aestivum	MSAYCGKYKDELIQNAAYIGTPGKGILAADESTGTIGKRFASINVENVEDNRRALRELLFCTPGALQYLSGVILFEETLYQSTKGGKPFVDILKAGNVLPGIKVDKGTIELAGTNGETTTQGFDDLGKRCAKYYEAGARFAKWRAVLKIGATEPSQLSIDQNAQGLARYAIICQENGLVPIVEPEILVDGPHDIDRCAYVTEVVLAACYKALNDQHVLLEGTLLKPNMVTPGSDSKKVAPEVIAEYTVRTLQRTVPAAVPAIVFLSGGQSEEEATLNLNAMNKLQTKKPWNLSFSFGRALQQSTLKAWSGKTENEEKARAAFLVRCKANSEATLGTYKGDATLAEGASESLHVKDYKY
TaFBA15	AA0868810	Triticum aestivum	MSAYCGKYKDELIKNAAYIGTPGKGILAADESTGTIGKRFASINVENVEDNRRALRELLFCTPGALQYLSGVILFEETLYQSTKGGKPFVDILKAGNVLPGIKVDKGTIELAGTNGETTTQGFDDLGKRCAKYYEAGARFAKWRAVLKIGATEPSQLSIDQNAQGLARYAIICQENGLVPIVEPEILVDGPHDIDRCAYVTEIVLAACYKALNDQHVLLEGTLLKPNMVTPGSDSKKVAPEVIAEYTARTLQRTVPAAVPAIVFLSGGQSEEEATLNLNAMNKLQTKKPWNLSFSFGRALQQSTLKAWSGKTENEEKARAAFLVRCKANSEATLGTYKGDATLAEGASESLHVKDYKY
TaFBA16	AA0888380	Triticum aestivum	MSAYCGKYKDELIKNAAYIGTPGKGILAADESTGTIALQYLSGVILFEETLYQSTKGGKPFVDILKEGNVLPGIKVDKGTVELAGTNGETTTQGFDDLGKRCAKYYEAGARFAKWRAVLKIGPTEPSQLSINQNAQGLARYAIICQENGLNAQGLARYAIICQENGLVPIVEPEILVDGPHDIDRCAYVTEMVLAACYKALNDQHVLLEGTLLKPNMVTPGSDAKKVAPEVIAEYTVRTLQRTVPAAVPAIVFLSGGQSEEEATLNLNAMNKLQTKKPWNLSFSFGRALQQSTLKAWAGKAENEEKARKAFLVRCKANSEATLGTYKGDATLGEGASESLHVKDYKY
TaFBA17	AA1278040	Triticum aestivum	MSFVDILKAGNVLPGIKVDKGTIELARTNGETTTQGFDDLALASTAPSTTRLVPASPSGVQSSRSAPLSHRSSPSTRTLRVTEIVLAACYKALNDQHVLLEGTLLKPNMVTPGSDAKKVAPEVIAEYTVRTLQRTVPAAVPAIVFLSGGQSVEEATLNLNAMNKLQTKKPWNLSFSFGRALQQSTLKTWSGKAENEEKARAAFLVRCKANSEATLGTYKGVATLGEGASESLHVTDYRSMVGPV
TaFBA18	AA1382520	Triticum aestivum	MNALHAAGGLGWLPVCRHLAEEVKMVEIDKPDICRGHSVIVKFLLSRGADIDALSVFGRPLSLAVFRGHASTVKILLQHNADVAGTVLARFLFYDLIDIQSCGKYNQPSKTNQTGLAIAINVLPRGDGISVKIVRIMIANLSYEFIKNAAYIGTPGKGILAADESTGTIDKRFASINVENVEDNRRASTKGGKPFVDILKAGNVLPGIKVDKGTIELAGTNGETTTQGFDDLGKRCAKYYETGARFAKWRAVLKIGATKPSQLSIDQNAQGLARCAIICQENGLILVDGPHDIDRCAYVTEIVLAACYKALNDQHVLLEGTLLKPTPGSDAKKVAPEVIAEYTVRALQRTVPAAVPAIVFLSGGQSEEEATLNLNAMNKLQTKKPWNLSSSFGRALQQS…
TaFBA19	AA1845550	Triticum aestivum	MSPSSSAAKTVAFVGADGLSAALAASFARSGAIVRFYIDRKADGSAATALAEQGGGVRCVSPAEATRDSALVVVLSDADGVDELFFGAQGIVQGLCKEAVVLIRSTLVPSHLEKLGQKLADEKKGIFLLDAYIFSGLSDELKQNIVVVASGRKDVAERAGQFFSDLDKTNYFVEGEFGCSSKIRLVNDLLESIHFVASTEAMFIGVRAGIHPSIIYDIISNAAGSSRIFVEVVPKFLSEDPLLIDFLKSLKKHASYVMDTAKAATFPLPLLAVAYQQLIHGSSAVIGNESASPLKVWEQLFGVNIVDAASQQIYDASKLADQLVMASKAAKRIGFIGLGAMGFGMASHLLKSGFSVTAYDVYKPTLARFAALGGLTKDSPEEVSRDVEILIIMVANEVQ…
TaFBA20	AA1956500	Triticum aestivum	MVVNILCLSLSVLPAGTSIILSSTVSPGFVTQLKGRLEAECREIKLVDAPVSGGVKRAADGTLTVIVSGTDEALHCTGRVLSALSEKLYLIKGGCGAASSVKMVNQLLAGVHIASAAEAMAFGARLNLRTRRIFEIIQHARGYSWMFGNRVPHMLDNDYTPLSAVDIFVKDLGIVSRESSNLRIPLHVSSVAHQLFVSGSASGWGRYDDSAVVKVYETLTGVKVEGRPPMLNKEDVLRSLPVEWPEVPMDDLVSSASHDSKKVLVVLDDDPTGTQTVHDIEVLTEWPVEALTEQFLKLPTCFFILTNSRSMTADKAALLVKDICRNLEAAAKTVPGISYTVVLRGDSTLRGHFPEEADAVVSVLGDMDAWIICPFFLQGGRYTVDDIHYVADSERLIPA…
TaFBA21	AA2061770	Triticum aestivum	MVNQLLAGVHIASAAEAMAFGARLNLRTRRVFEIIQHARGYSWMFGNRVPHMLDNDYTPLSAVDIFVKDLGIVSRESSNLRIPLHVSSVAHQLFVSGSASGWGRYDDSAVVKVYETLSGVKVEGRPPMLNKEDVLRSLPVEWPEVPMDDLVSSASHDSKKVLVVLDDDPTGTQTVHDIEVLTEWPVEALTEQFLKLPTCFFILTNSRSMIANKAALLVKDICRNLEAAAKTVPGISYTVVLRGDSTLRGHFPEEADAVVSVLGDMDAWIICPFFLQGGRYTIDDIHYVADSERLIPAGETEFAKDAAFGYTSSNLKQWVEEKTKGRILENQVSTISISLLRKEGPDAVCQLLCSLEKGSVCIVNAASERDMNVFAAGMIQAELQGKRFLCRTAASFVSA…
SlFBA1	Solyc01g110360.2.1	Solanum lycopersicum	MASASLLKSSPVLDKSEFLKGQSLRQPSVSVVRCHPTNATSLTVRAASSYADELIKTAKTVASPGRGILAMDESNATCGKRLASIGLENTEANRQAYRTLLVSAPGLGQYISGAILFEETLYQSTVDGRKIVDVLIEQNIVPGIKVDKGLVPLAGSNDESWCQGLDGLASRSAAYYQQGARFAKWRTVVSIPNGPSALAVKEAAWGLARYAAISQDNGLVPIVEPEILLDGEHGIDRTFEVAQKVWAEVFFYLAENNVMFEGILLKPSMVTPGAECKDRATPQQVADYTLSLLKRRIPPAVPGIMFLSGGQSEVEATLNLNAMNQAPNPWHVSFSYARALQNTCLKTWGGQPENVKAAQDTLLVRAKANSLAQLGKYTGEGESDEAKQGMFVKGYVY
SlFBA2	Solyc02g062340.2.1	Solanum lycopersicum	MASASLLKTSPVINKTDFIKGQALRQPSVSVNVVRSHPSGLTVRASSYADELVKTAKTVASPGRGILAMDESNATCGKRLDSIGLENTEANRQAYRTLLVSAPGLGNYISGAILFEETLYQSTVDGKKIVDVLLEQNIVPGIKVDKGLVPLAGSNNESWCQGLDGLASRSAAYYQQGARFAKWRTVVSIPNGPSALAVKEAAWGLARYAAISQDNGLVPIVEPEILLDGEHNIDRTFEVAQQVWAEVFFYLAENNVMFEGILLKPSMVTPGAECKERATPEQVADYTLKLLQRRIPPAVPGIMFLSGGQSEVEATLNLNAMNQSPNPWHVSFSYARALQNTCLKTWGGRPENVEAAQKALLTRASANSLAQLGKYTGEGESEEAKEGMFVKGYVY
SlFBA3	Solyc02g084440.2.1	Solanum lycopersicum	MASASLLKTSPVLDKTEFVKGQSLRLPSVSVRCQPSALTVRASSYADELVKTAKTIASPGRGILAMDESNATCGKRLASIGMENTEANRQAFRTLLVSVPGLGEYISGAILFEETLYQSTVEGKKMVDVLVEQNIVPGIKVDKGLVPLAGSNNESWCQGLDGLASRSAAYYQQGARFAKWRTVVSIPNGPSALAVKEAAWGLARYAAISQDNGLVPIVEPEILLDGEHNIDRTFEVAKQVWAEVFFYLAQNNVMFEGILLKPSMVTPGAECKDRATPQQVADYTLSLLRQRIPPAVPGIMFLSGGQSEVEATLNLNAMNQSPNPWHVSFSYARALQNTCLKTWSGRPENVKAAQDALLVRAKANSLAQLGKYTGEGESDEAKKGMFVKGYVY
SlFBA4	Solyc05g008600.2.1	Solanum lycopersicum	MASSSLVKLNASSSSWIGQQSFNQRSGSSCRLPVSNRRVSVIRAAGSYTDELIKTAKTIASPGRGILAIDESNATAGKRLASIGLDNTEANRQAYRQLLLTTPGLGDYISGSILFEETLFQSTTDGKKFVDVLRDQKIVPGIKVDKGLVPLPGSNNESWCQGLDGLASRSAEYYKQGARFAKWRTVVSIPCGPSALAVKEAAWGLARYAAISQDNGLVPIVEPEILLDGDHPIERTLEVAERVWAEVFYYLAENNVVFEGILLKPSMVTPGAEHKEKATPETIAKYTLTMLRRRVPPAVPGIMFLSGGQSEVEATLNLHEMNQSPNPWHVSFSYARALQNTVLKTWQGRPENVDAAQRALLIRAKANSLAQLGKYSAEGESEEAKKGMFVKGYTY
SlFBA5	Solyc10g054390.1.1	Solanum lycopersicum	MALTRLLRLRKRSGLRSFVYLAENNVMFEGILLKPSMITPGFLSGGQSEVEATFNLNAMNKSPNPWHVSFSCARALQNTFLKTWGGLPESVKAAQDALLISVKSESLAQLGKYTGEGDSDEAKQGMSSEGMCTKDK
SlFBA6	Solyc07g065900.2.1	Solanum lycopersicum	MSAFVGKYAEELIKNAKYIATPGKGILAADESTGTIGKRLSSINVENIEPNRQALRELLFTSPNALPYLSGVILFEETLYQSTSDGKPFVELLQENHVVPGIKVDKGTVDLAGTNGETTTQGFDSLGARCAQYYKAGARFAKWRAVLKIGATEPSELSIQQNAQGLARYAIICQENGLVPIVEPEILTDGNHDIKKCAAATETVLAAVYKALNDQHVLLEGTLLKPNMVTPGSDSPKVAAEVIAEYTVTALRRTVPPAVPGIVFLSGGQSEEEATVNLNAMNKLEVLKPWTLSFSFGRALQQSTLKTWGGKKENVGKAQEAFLTRCKANSDATLGKYTGGSGSGAASESLFVKGYKY
SlFBA7	Solyc09g009260.2.1	Solanum lycopersicum	MSCYKGKYADELIKNATYIGTPGKGILAADESTGTIGKRLSSINVENVESNRRALRELLFCTPGCLQYLSGVILFEETLYQKTAAGKPFVEVMKEAGVLPGIKVDKGTVELPGTDGETTTQGLDGLAERCQKYYEAGARFAKWRAVLKIGANEPSQLAINDNANGLARYAIICQQNGLVPIVEPEILVDGAHDIKKCADVTERVLAACYKALNDHHVLLEGTLLKPNMVTPGSESPKVAPEVIAEYTVRALQRTMPPAVPAVVFLSGGQSEEEATVNLNAMNKLQTKKPWSLSFSFGRALQQSTLKAWGGKEENVQKAQAAFLTRCKANSEATLGKYVGASNLSEGASESLHVKDYKY
SlFBA8	Solyc10g083570.1.1	Solanum lycopersicum	MSCYKGKYADELIKNAAYIATPGKGILAADESTGTIGKRLSSINVENVESNRRALRELLFCAPGALQYLSGIILFEETLYQKTAAGKPFVDVMKEGGVLPGIKVDKGTVELPGTNGETTTQGLDGLAERCQKYYEAGARFAKWRAVLKIGANEPSQLAINDNANGLARYAIICQQNGLVPIVEPEILVDGSHDINKCADVTERVLAACYKALNDHHVLLEGTLLKPNMVTPGSDAPKVAPEVIAEYTVRALQRTMPAAVPAVVFLSGGQSEEEATRNLNAMNKLQTKKPWTLSFSFGRALQQSTLKAWSGKVENIGKAQAALLTRCKANSEATLGKYAGSSNLGDGASESLHVKDYKY
