# Supplementary material for: Genome-Wide Identification and Expression Analysis of the Fructose 1,6-Bisphosphate Aldolase (FBA) Gene Family Members in Seashore Paspalum in Response to Cadmium Stress
Source: Curr Issues Mol Biol. 2026 May 28;48(6):563. doi: 10.3390/cimb48060563 (PMC13298269; doi:10.3390/cimb48060563)
Supplement: Supplementary file 1 [file cimb-48-00563-s001.zip › Table S3. Annotation of cis-acting regulatory elements in the promoters of PvFBA genes.xlsx]

## Sheet: Sheet1
Code	Motif	Function	PvFBA1	PvFBA2	PvFBA3	PvFBA4	PvFBA5	PvFBA6	PvFBA7	PvFBA8
1	CCGTCC motif	cis-acting regulatory element related to meristem specific activation	0	1	1	2	0	8	5	0
2	CCGTCC-box	cis-acting regulatory element related to meristem specific activation	0	1	1	2	0	8	5	0
3	Box 4	part of a conserved DNA module involved in light responsiveness	1	1	2	1	1	0	0	1
4	GATA-motif	part of a light responsive element	1	2	2	0	4	1	1	1
5	G-box	light responsive element	4	8	5	1	1	4	7	11
6	Sp1	light responsive element	0	0	0	5	1	4	6	0
7	GT1-motif	light responsive element	2	0	0	2	0	0	0	0
8	O2-site	zein metabolism regulation	1	3	3	0	0	0	0	1
9	LAMP-element	part of a light responsive element	0	1	1	0	0	0	0	0
10	TCCC-motif	part of a light responsive element	0	0	0	5	0	1	1	0
11	CAT-box	meristem expression	3	2	2	0	2	0	1	4
12	ATC-motif	light responsiveness	0	1	1	0	1	0	0	0
13	GCN4_motif	cis-regulatory element involved in endosperm expression	1	0	0	0	0	0	0	0
14	AE-box	part of a light responsive module	0	0	0	0	3	0	0	0
15	CCAAT-box	MYBHv1 binding site	3	0	0	0	0	0	1	0
16	MRE	MYB binding site involved in light responsiveness	0	1	1	0	0	0	0	0
17	motif I	cis-acting regulatory element root specific	0	0	0	0	0	1	1	0
18	as-1	associated with the plant’s response to auxin	4	3	4	4	2	2	3	6
19	LTR	low-temperature responsiveness	0	1	1	3	0	1	0	0
20	MBS	drought-inducibility	3	1	1	1	1	0	0	0
21	GC-motif	enhancer-like element involved in anoxic specific inducibility	1	1	1	0	0	2	2	0
22	STRE	stress-responsive element	2	3	3	4	3	3	3	2
23	DRE	dehydration-responsive element	0	0	0	0	1	0	0	0
24	DRE core	dehydration-responsive element	0	0	0	0	1	0	3	0
25	TC-rich repeats	defense and stress responsiveness	0	0	0	0	1	0	1	1
26	ABRE	abscisic acid responsiveness	4	9	7	2	1	6	9	8
27	ABRE3a	abscisic acid responsive element	1	1	1	0	0	0	2	1
28	ABRE4	abscisic acid responsive element	1	1	1	0	0	0	2	1
29	ARE	anaerobic induction	0	0	0	1	3	2	1	0
30	AuxRR-core	auxin responsiveness	0	0	0	2	1	0	0	0
31	TGACG-motif	cis-acting regulatory element involved in the MeJA-responsiveness	4	3	4	4	2	2	3	6
32	TGA-element	auxin-responsive element	0	1	1	0	0	0	1	0
33	GARE-motif	gibberellin-responsive element	1	0	0	0	0	0	0	0
34	CGTCA-motif	MeJA-responsivenes	4	3	4	4	2	2	3	6
35	ERE	ethylene-responsive element	0	1	1	1	0	0	1	0
36	TCA-element	salicylic acid responsiveness	1	1	1	0	1	0	0	1
37	P-box	gibberellin-responsive element	0	0	0	2	0	2	0	0
