# Supplementary material for: Genome-Wide Identification and Expression Analysis of the Fructose 1,6-Bisphosphate Aldolase (FBA) Gene Family Members in Seashore Paspalum in Response to Cadmium Stress
Source: Curr Issues Mol Biol. 2026 May 28;48(6):563. doi: 10.3390/cimb48060563 (PMC13298269; doi:10.3390/cimb48060563)
Supplement: Supplementary file 1 [file cimb-48-00563-s001.zip › Table S4. Prediction of secondary structure of PvFBA proteins.xlsx]

## Sheet: Sheet1
Name	Alpha helix	Extended strand	Beta turn	Random coil
PvFBA1	0.5361	0.1134	0.049	0.3015
PvFBA2	0.5259	0.1218	0.044	0.3083
PvFBA3	0.4926	0.1176	0.0466	0.3431
PvFBA4	0.5168	0.1085	0.0439	0.3307
PvFBA5	0.5265	0.1198	0.0529	0.3008
PvFBA6	0.4931	0.124	0.0551	0.3278
PvFBA7	0.5262	0.1129	0.0386	0.3223
PvFBA8	0.4658	0.1424	0.0654	0.3263
