# Supplementary material for: Genome-Wide Identification and Expression Analysis of the Fructose 1,6-Bisphosphate Aldolase (FBA) Gene Family Members in Seashore Paspalum in Response to Cadmium Stress
Source: Curr Issues Mol Biol. 2026 May 28;48(6):563. doi: 10.3390/cimb48060563 (PMC13298269; doi:10.3390/cimb48060563)
Supplement: Supplementary file 1 [file cimb-48-00563-s001.zip › Table S5. Predicted Local Distance Difference Test (pLDDT) scores for the PvFBAs protein structures generated using AphaFold2 .xlsx]

## Sheet: Sheet1
Name	pLDDT scores
PvFBA1	91.37285038931134
PvFBA2	91.98391929884794
PvFBA3	76.87820420580788
PvFBA4	92.22204111010065
PvFBA5	95.56434171159448
PvFBA6	95.64401389758983
PvFBA7	95.67121230115535
PvFBA8	88.74544510114532
